# Supplementary material for: Enhanced Non-Invasive Diagnosis of Female Urinary Incontinence Using Static and Functional Transperineal Ultrasonography
Source: Diagnostics (Basel). 2024 Nov 14;14(22):2549. doi: 10.3390/diagnostics14222549 (PMC11592590; doi:10.3390/diagnostics14222549)
Supplement: Supplementary file 1 [file diagnostics-14-02549-s001.zip]

Archive with 1 entries (1 files):
- diagnostics-3256685-supplementary.pdf
